# Supplementary material for: A chromosome-level genome assembly of the pollinating fig wasp Valisia javana
Source: DNA Res. 2022 May 20;29(3):dsac014. doi: 10.1093/dnares/dsac014 (PMC9160881; doi:10.1093/dnares/dsac014)
Supplement: dsac014_Supplementary_Data [file dsac014_supplementary_data.zip › Table S1-Species origin and genome assembly of 30 insect species.xlsx]

## Sheet: source
Tabe S1. Species origin and genome assembly of 30 insect species
Cohort	Order	Species Name	Abbreviation	BUSCO	Genome Size (Mb)	Contigs N50 (kb)	GC Ratio (%)	Gene count	Genome source
Holometabola	Hymenoptera	Apis mellifera	apmel	0.988	225.251	5382.48	32.5256	9906	https://www.ncbi.nlm.nih.gov/genome/48
Holometabola	Hymenoptera	Bombus impatiens	boimp	0.99	246.856	58.908	37.7623	10622	https://www.ncbi.nlm.nih.gov/genome/3415
Holometabola	Hymenoptera	Megachile rotundata	merot	0.984	272.661	63.381	36.5642	10766	https://www.ncbi.nlm.nih.gov/genome/6563
Holometabola	Hymenoptera	Polistes canadensis	pocan	0.977	211.202	29.465	32.1502	9873	https://www.ncbi.nlm.nih.gov/genome/16494
Holometabola	Hymenoptera	Acromyrmex echinatior	acech	0.993	295.945	80.63	33.6498	11202	https://www.ncbi.nlm.nih.gov/genome/3519
Holometabola	Hymenoptera	Linepithema humile	lihum	0.989	219.501	35.858	37.6553	11601	https://www.ncbi.nlm.nih.gov/genome/2733
Holometabola	Hymenoptera	Harpegnathos saltator	hasal	0.992	334.537	776.388	44.7528	12633	https://www.ncbi.nlm.nih.gov/genome/2965
Holometabola	Hymenoptera	Orussus abietinus	orabi	0.965	186.398	124.81	44.9983	10041	https://www.ncbi.nlm.nih.gov/genome/14602
Holometabola	Hymenoptera	Valisia javana	vajav	0.924	296.34	26757.9	27.43	12797	NA
Holometabola	Hymenoptera	Wiebesia pumilae	wipum	0.933	318.278	59419.7	30.337	16457	https://ftp.cngb.org/pub/CNSA/data3/CNP0000674/CNS0327486/CNA0019285
Holometabola	Hymenoptera	Eupristina verticillata	euver	0.868	386.982	3130.89	29.8026	14012	https://bigd.big.ac.cn/gwh/Assembly/7806/show
Holometabola	Hymenoptera	Ceratosolen solmsi	cesol	0.927	277.059	74.702	30.3615	9817	https://www.ncbi.nlm.nih.gov/genome/23331
Holometabola	Hymenoptera	Nasonia vitripennis	navit	0.953	297.31	7180.49	41.1373	13589	https://www.ncbi.nlm.nih.gov/genome/449
Holometabola	Hymenoptera	Copidosoma floridanum	coflo	0.904	553.956	15.754	35.9538	12136	https://www.ncbi.nlm.nih.gov/genome/12734
Holometabola	Diptera	Lucilia cuprina	lucup	0.984	378.29	56.892	29.6948	15480	https://www.ncbi.nlm.nih.gov/genome/12732
Holometabola	Diptera	Drosophila melanogaster	drmel	0.999	143.726	21485.5	42.0062	13892	https://www.ncbi.nlm.nih.gov/genome/47
Holometabola	Diptera	Anopheles gambiae	angam	0.953	265.027	85.555	44.2685	12589	https://www.ncbi.nlm.nih.gov/genome/46
Holometabola	Diptera	Aedes aegypti	aeaeg	0.993	1278.73	11758.1	38.1771	14603	https://www.ncbi.nlm.nih.gov/genome/44
Holometabola	Lepidoptera	Bicyclus anynana	biany	0.988	475.4	72.378	36.4654	14400	https://www.ncbi.nlm.nih.gov/genome/10970
Holometabola	Lepidoptera	Danaus plexippus	daple	0.99	248.676	62.687	31.6042	13091	https://www.ncbi.nlm.nih.gov/genome/11702
Holometabola	Lepidoptera	Papilio xuthus	paxut	0.996	243.89	128.246	33.8104	15109	https://www.ncbi.nlm.nih.gov/genome/13942
Holometabola	Lepidoptera	Bombyx mori	bomor	0.989	460.35	12201.3	38.5492	13858	https://www.ncbi.nlm.nih.gov/genome/76
Holometabola	Coleoptera	Dendroctonus ponderosae	depon	0.944	252.848	7.451	35.9095	13008	https://www.ncbi.nlm.nih.gov/genome/11242
Holometabola	Coleoptera	Aethina tumida	aetum	0.989	234.344	298.879	30.0093	14046	https://www.ncbi.nlm.nih.gov/genome/51711
Holometabola	Coleoptera	Tribolium castaneum	trcas	0.992	165.944	73.049	33.8573	12817	https://www.ncbi.nlm.nih.gov/genome/216
Holometabola	Coleoptera	Agrilus planipennis	agpla	0.963	353.073	10.232	34.4511	13331	https://www.ncbi.nlm.nih.gov/genome/12835
Paraneoptera	Hemiptera	Myzus persicae	myper	0.998	347.313	143.372	30.0293	14979	https://www.ncbi.nlm.nih.gov/genome/2741
Paraneoptera	Hemiptera	Bemisia tabaci	betab	0.985	615.017	29.827	39.6425	13891	https://www.ncbi.nlm.nih.gov/genome/676
Paraneoptera	Hemiptera	Cimex lectularius	cilec	0.994	510.849	42.565	34.8176	11924	https://www.ncbi.nlm.nih.gov/genome/11279
Paraneoptera	Hemiptera	Nilaparvata lugens	nilug	0.968	1087.83	583.858	34.6899	18530	https://www.ncbi.nlm.nih.gov/genome/2941
